# Supplementary material for: COVID-19 in Relation to Chronic Antihistamine Prescription
Source: Microorganisms. 2024 Dec 13;12(12):2589. doi: 10.3390/microorganisms12122589 (PMC11676390; doi:10.3390/microorganisms12122589)
Supplement: Supplementary file 1 [file microorganisms-12-02589-s001.zip]

Archive with 1 entries (1 files):
- microorganisms-3348768-supplementary.pdf
